# Supplementary material for: A Study of the Antimicrobial Activity of Combined Black Pepper and Cinnamon Essential Oils against Escherichia fergusonii in Traditional African Yoghurt
Source: Foods. 2021 Nov 18;10(11):2847. doi: 10.3390/foods10112847 (PMC8618451; doi:10.3390/foods10112847)
Supplement: Supplementary file 1 [file foods-10-02847-s001.zip]

Archive with 1 entries (1 files):
- foods-1443888-supplementary.pdf
